# Supplementary material for: Preparation of Antioxidant Peptides from Chicken Bone Proteins and the Influence of Their Compositional Characteristics on Antioxidant Activity
Source: Foods. 2024 Dec 23;13(24):4171. doi: 10.3390/foods13244171 (PMC11675203; doi:10.3390/foods13244171)
Supplement: Supplementary file 1 [file foods-13-04171-s001.zip]

Archive with 1 entries (1 files):
- foods-3357670-supplementary.pdf
